# Supplementary material for: Nasal Bacterial Microbiome Differs Between Healthy Controls and Those With Asthma and Allergic Rhinitis
Source: Front Cell Infect Microbiol. 2022 Mar 3;12:841995. doi: 10.3389/fcimb.2022.841995 (PMC8928226; doi:10.3389/fcimb.2022.841995)
Supplement: Supplementary file 2 [file DataSheet_1.zip › Supplement File1/cleanData--nasal microbiome.xls]

## Sheet: Sheet1
Group	sample_name	read_length	rawData_size	NBase_percent	ployBase_percent	lowQuality_percent	cleanData_size	dataUtilizationRatio_percent	rawReads_num	cleanReads_num	removePrimerReads_num	readUtilizationRatio_percent
AR	a119	300:294	42.02	0.02	0.001	3.851	37.5	89.25	76617*2	70357*2	70357*2	91.83
AR	a130	299:299	41.34	0.017	0.001	2.982	37.5	90.71	74675*2	69914*2	69914*2	93.62
AR	a134	297:297	41.26	0.023	0.0	3.105	37.5	90.89	75292*2	70125*2	70125*2	93.14
AR	a135	297:296	43.84	0.023	0.001	5.332	37.5	85.54	80010*2	71176*2	71176*2	88.96
AR	a136	296:295	41.86	0.021	0.001	3.677	37.5	89.59	76717*2	70789*2	70789*2	92.27
asthma +AR	c138	293:296	43.76	0.018	0.001	5.492	37.5	85.69	80470*2	71451*2	71451*2	88.79
AR	a144	299:295	42.14	0.02	0.0	3.936	37.5	88.99	76947*2	70420*2	70420*2	91.52
AR	a145	299:294	42.83	0.019	0.002	4.725	37.5	87.56	78237*2	70510*2	70510*2	90.12
asthma +AR	c150	298:298	41.98	0.022	0.002	3.698	37.5	89.32	76169*2	70155*2	70155*2	92.1
AR	a153	296:297	40.9	0.022	0.001	2.769	37.5	91.68	74754*2	70147*2	70147*2	93.84
AR	a154	296:296	43.29	0.015	0.001	4.81	37.5	86.63	79099*2	71219*2	71219*2	90.04
asthma +AR	c160	295:295	42.66	0.025	0.003	4.115	37.5	87.91	78129*2	71338*2	71338*2	91.31
asthma +AR	c166	294:294	42.46	0.016	0.0	4.156	37.5	88.32	78228*2	71422*2	71422*2	91.3
asthma	b174	300:296	44.05	0.022	0.002	5.725	37.5	85.13	79998*2	70601*2	70601*2	88.25
asthma	b178	298:299	41.94	0.014	0.001	3.561	37.5	89.41	75830*2	70209*2	70209*2	92.59
asthma	b179	297:298	42.68	0.017	0.001	4.464	37.5	87.87	77680*2	70441*2	70441*2	90.68
asthma +AR	c181	295:297	41.83	0.015	0.001	3.438	37.5	89.66	76387*2	70710*2	70710*2	92.57
asthma	b182	295:296	45.4	0.016	0.003	6.645	37.5	82.6	82877*2	71688*2	71688*2	86.5
HC	d187	294:295	42.56	0.028	0.0	4.26	37.5	88.12	78334*2	71262*2	71262*2	90.97
HC	d188	293:294	42.48	0.022	0.003	4.287	37.5	88.29	78354*2	71392*2	71392*2	91.12
HC	d193	299:295	43.2	0.023	0.001	4.873	37.5	86.82	78929*2	70790*2	70790*2	89.69
HC	d194	299:294	43.89	0.024	0.001	5.557	37.5	85.45	80247*2	71062*2	71062*2	88.55
HC	d195	297:299	42.56	0.024	0.001	4.171	37.5	88.11	77168*2	70533*2	70533*2	91.4
HC	d196	296:298	42.23	0.019	0.001	4.041	37.5	88.81	76949*2	70494*2	70494*2	91.61
HC	d200	294:297	41.39	0.025	0.002	3.2	37.5	90.59	76030*2	70641*2	70641*2	92.91
HC	d201	294:296	49.49	0.018	0.002	10.407	37.5	75.77	90935*2	71913*2	71913*2	79.08
HC	d202	293:295	47.38	0.021	0.001	8.753	37.5	79.14	87427*2	71940*2	71940*2	82.29
HC	d203	300:294	50.52	0.016	0.003	11.182	37.5	74.24	92014*2	71105*2	71105*2	77.28
HC	d204	298:295	44.75	0.015	0.0	6.34	37.5	83.79	81887*2	71042*2	71042*2	86.76
HC	d205	298:294	43.61	0.019	0.001	5.249	37.5	85.99	79793*2	71107*2	71107*2	89.11
HC	d206	296:299	42.41	0.023	0.002	4.145	37.5	88.42	77058*2	70383*2	70383*2	91.34
HC	d216	294:298	41.91	0.019	0.001	3.711	37.5	89.48	76745*2	70696*2	70696*2	92.12
HC	d217	293:297	41.64	0.022	0.001	3.535	37.5	90.07	76563*2	70676*2	70676*2	92.31
HC	d219	293:296	42.3	0.024	0.001	5.91	35.74	84.49	77935*2	68382*2	68382*2	87.74
HC	d220	300:295	42.11	0.03	0.001	3.805	37.5	89.05	76602*2	70374*2	70374*2	91.87
HC	d221	299:294	42.8	0.014	0.001	4.393	37.5	87.61	78159*2	70921*2	70921*2	90.74
HC	d222	297:295	43.76	0.016	0.001	5.346	37.5	85.69	80238*2	71259*2	71259*2	88.81
asthma +AR	c1	298:297	37.17	0.048	0.018	2.31	34.97	94.09	66975*2	64123*2	64123*2	95.74
asthma	b2	297:297	39.2	0.044	0.001	2.27	36.91	94.13	70761*2	67784*2	67784*2	95.79
asthma	b3	296:297	36.69	0.048	0.005	2.187	34.62	94.35	66381*2	63642*2	63642*2	95.87
asthma	b4	294:297	30.98	0.053	0.007	2.074	29.35	94.72	56206*2	54045*2	54045*2	96.16
asthma +AR	c5	293:297	30.35	0.042	0.002	2.443	28.53	94.01	55277*2	52697*2	52697*2	95.33
asthma +AR	c6	300:297	32.94	0.042	0.004	2.225	31.11	94.44	59163*2	56770*2	56770*2	95.96
asthma	b8	299:296	39.36	0.047	0.001	1.854	37.5	95.27	70907.2795323333*2	68542*2	68542*2	96.66
asthma +AR	c9	298:296	34.83	0.049	0.004	2.112	32.97	94.66	62861*2	60474*2	60474*2	96.2
asthma +AR	c10	297:296	30.96	0.038	0.003	1.913	29.42	95.03	55962*2	54021*2	54021*2	96.53
asthma +AR	c14	300:296	27.87	0.046	0.006	2.276	26.28	94.27	50140*2	48091*2	48091*2	95.91
asthma +AR	c17	298:300	39.53	0.048	0.002	2.106	37.5	94.86	70890.2004220827*2	68186*2	68186*2	96.19
asthma +AR	c18	297:300	31.35	0.041	0.005	2.102	29.7	94.74	56291*2	54130*2	54130*2	96.16
asthma +AR	c20	294:300	37.51	0.042	0.004	1.984	35.71	95.2	67686*2	65316*2	65316*2	96.5
asthma	b21	293:300	39.59	0.049	0.003	2.167	37.5	94.73	71563.3432379342*2	68805*2	68805*2	96.15
asthma +AR	c22	300:300	30.69	0.046	0.004	2.204	29.03	94.58	54878*2	52689*2	52689*2	96.01
asthma	b23	300:299	35.6	0.037	0.004	2.145	33.6	94.4	64239*2	61240*2	61240*2	95.33
asthma +AR	c24	299:299	36.82	0.046	0.005	1.933	34.98	94.99	65978*2	63635*2	63635*2	96.45
asthma	b25	298:299	26.07	0.055	0.002	1.996	24.71	94.78	46909*2	45072*2	45072*2	96.08
asthma	b25	298:299	19.25	0.569	0.004	2.11	18.09	94.0	34587*2	32823*2	32823*2	94.9
asthma +AR	c26	297:299	39.6	0.033	0.003	2.038	37.5	94.7	71201.707735409*2	68591*2	68591*2	96.33
asthma	b28	296:299	39.61	0.035	0.001	2.071	37.5	94.67	71413.7651200701*2	68687*2	68687*2	96.18
asthma	b29	294:299	39.63	0.041	0.001	2.055	37.5	94.62	71643.9880294024*2	68961*2	68961*2	96.26
asthma +AR	c30	293:299	39.62	0.036	0.001	2.076	37.5	94.65	71748.7370140626*2	69074*2	69074*2	96.27
asthma +AR	c31	300:299	39.63	0.039	0.006	2.118	37.5	94.62	70932.8718300959*2	68250*2	68250*2	96.22
asthma +AR	c33	299:298	34.72	0.044	0.002	2.126	32.82	94.53	62366*2	59867*2	59867*2	95.99
asthma	b34	298:298	29.91	0.053	0.004	2.286	28.17	94.18	53816*2	51515*2	51515*2	95.72
asthma +AR	c35	297:298	32.7	0.053	0.002	2.088	30.92	94.57	58921*2	56608*2	56608*2	96.07
asthma	b37	294:298	36.14	0.051	0.001	2.031	34.3	94.92	65441*2	63018*2	63018*2	96.3
AR	a39	300:298	35.14	0.039	0.005	2.256	33.17	94.39	63036*2	60449*2	60449*2	95.9
asthma	b40	300:297	39.7	0.045	0.004	2.247	37.5	94.47	71320.3443005323*2	68418*2	68418*2	95.93
asthma +AR	c44	297:297	39.61	0.038	0.004	2.17	37.47	94.59	71491*2	68658*2	68658*2	96.04
asthma +AR	c45	296:297	33.53	0.044	0.007	2.386	31.55	94.12	60703*2	57991*2	57991*2	95.53
asthma +AR	c46	294:297	36.05	0.041	0.003	2.369	33.98	94.26	65396*2	62586*2	62586*2	95.7
asthma	b47	293:297	39.95	0.048	0.003	2.51	37.5	93.86	72632.5648453259*2	69327*2	69327*2	95.45
asthma +AR	c48	300:297	39.8	0.04	0.004	2.396	37.5	94.21	71468.0871993794*2	68396*2	68396*2	95.7
asthma	b49	299:296	28.31	0.046	0.002	2.221	26.74	94.47	50999*2	48939*2	48939*2	95.96
asthma +AR	c50	298:296	38.87	0.043	0.001	2.095	36.84	94.79	70137*2	67507*2	67507*2	96.25
asthma	b51	297:296	32.45	0.043	0.003	2.301	30.51	94.05	58663*2	56202*2	56202*2	95.8
asthma +AR	c52	296:296	26.77	0.04	0.002	2.228	25.29	94.49	48475*2	46549*2	46549*2	96.03
asthma +AR	c53	294:296	27.01	0.048	0.003	1.904	25.72	95.24	49091*2	47446*2	47446*2	96.65
asthma	b55	300:295	39.92	0.038	0.004	2.498	37.5	93.93	71933.9020711953*2	68738*2	68738*2	95.56
asthma +AR	c56	299:295	39.93	0.047	0.003	2.446	37.5	93.91	72050.477063268*2	68855*2	68855*2	95.56
asthma +AR	c57	298:295	40.11	0.046	0.002	2.632	37.5	93.49	72518.3758255544*2	69079*2	69079*2	95.26
asthma	b27	299:296	42.69	0.019	0.004	4.386	37.5	87.84	77669*2	70618*2	70618*2	90.92
asthma	b43	296:295	42.41	0.023	0.0	4.189	37.5	88.42	77892*2	70981*2	70981*2	91.13
asthma	b59	297:294	42.62	0.025	0.001	4.395	37.5	87.99	78137*2	71029*2	71029*2	90.9
asthma	b60	295:299	43.4	0.023	0.002	4.888	37.5	86.41	78729*2	70898*2	70898*2	90.05
AR	a61	293:298	42.7	0.018	0.001	4.649	37.41	87.63	78350*2	70745*2	70745*2	90.29
asthma	b71	300:297	40.89	0.021	0.001	2.753	37.5	91.71	74284*2	69740*2	69740*2	93.88
HC	d73	300:296	43.29	0.024	0.001	4.874	37.5	86.62	78619*2	70680*2	70680*2	89.9
asthma	b75	299:295	41.54	0.025	0.001	3.256	37.5	90.28	75675*2	70295*2	70295*2	92.89
asthma	b78	298:296	43.06	0.016	0.001	4.722	37.5	87.09	78394*2	70756*2	70756*2	90.26
AR	a85	296:294	42.71	0.019	0.0	4.494	37.5	87.8	78423*2	71092*2	71092*2	90.65
asthma	b86	294:299	43.22	0.017	0.003	4.683	37.5	86.78	78867*2	71274*2	71274*2	90.37
AR	a87	300:298	42.6	0.02	0.002	4.277	37.5	88.03	77145*2	70136*2	70136*2	90.91
AR	a88	299:297	40.95	0.015	0.001	2.739	37.5	91.59	74415*2	69802*2	69802*2	93.8
asthma	b89	299:296	44.78	0.02	0.001	6.128	37.5	83.75	81400*2	71106*2	71106*2	87.35
AR	a90	298:294	42.33	0.022	0.001	3.988	37.5	88.59	77241*2	70775*2	70775*2	91.63
AR	a92	297:296	45.25	0.023	0.001	6.675	37.5	82.87	82591*2	71524*2	71524*2	86.6
AR	a93	294:295	43.53	0.02	0.001	5.234	37.5	86.15	80257*2	71440*2	71440*2	89.01
AR	a94	294:294	42.05	0.02	0.001	3.773	37.5	89.19	77394*2	71316*2	71316*2	92.15
AR	a95	293:299	41.61	0.018	0.001	3.341	37.5	90.12	76022*2	70674*2	70674*2	92.96
AR	a97	299:298	41.84	0.022	0.002	3.601	37.5	89.63	75865*2	70005*2	70005*2	92.28
AR	a99	298:296	42.92	0.027	0.001	4.73	37.24	86.77	78094*2	70343*2	70343*2	90.07
AR	a100	298:295	41.73	0.027	0.001	4.159	36.82	88.23	76129*2	69352*2	69352*2	91.1
AR	a102	297:294	42.77	0.024	0.001	4.475	37.5	87.69	78347*2	70997*2	70997*2	90.62
AR	a103	296:296	42.78	0.019	0.006	4.433	37.5	87.66	78208*2	71012*2	71012*2	90.8
AR	a104	293:295	42.67	0.016	0.002	4.48	37.5	87.88	78796*2	71358*2	71358*2	90.56
asthma	b109	293:294	41.26	0.021	0.003	5.16	35.67	86.45	76254*2	68125*2	68125*2	89.34
AR	a110	300:299	41.45	0.022	0.001	3.107	37.5	90.48	74768*2	69835*2	69835*2	93.4
AR	a111	298:297	41.08	0.018	0.0	2.894	37.5	91.29	74772*2	69940*2	69940*2	93.54
AR	a112	297:295	42.44	0.02	0.001	4.177	37.5	88.37	77582*2	70743*2	70743*2	91.18
AR	a113	296:294	42.87	0.02	0.0	4.69	37.5	87.47	78670*2	71024*2	71024*2	90.28
AR	a114	294:296	43.63	0.017	0.002	5.252	37.5	85.95	80076*2	71410*2	71410*2	89.18
